# Supplementary material for: Improvement of Fertilization Capacity and Developmental Ability of Vitrified Bovine Oocytes by JUNO mRNA Microinjection and Cholesterol-Loaded Methyl-β-Cyclodextrin Treatment
Source: Int J Mol Sci. 2022 Dec 29;24(1):590. doi: 10.3390/ijms24010590 (PMC9820539; doi:10.3390/ijms24010590)
Supplement: Supplementary file 1 [file ijms-24-00590-s001.zip]

Archive with 6 entries (6 files):
- Fig.S1.pdf
- Fig.S2.pdf
- Fig.S3.pdf
- Fig.S4.pdf
- Fig.S5.pdf
- ijms-2049362 supplementary figure captions.pdf
